# Supplementary material for: High-intensity zones in dogs with lumbosacral intervertebral disc degeneration: insights from MRI and histopathological findings
Source: Vet Q. 2025 Apr 7;45(1):1–13. doi: 10.1080/01652176.2025.2486765 (PMC11980243; doi:10.1080/01652176.2025.2486765)
Supplement: Supplemental Material [file TVEQ_A_2486765_SM9202.zip]

Archive with 3 entries (2 files):
- Suppl/
- Suppl/Dataset.xlsx
- Suppl/Supplementary Table (4).docx
