# Supplementary material for: High-intensity zones in dogs with lumbosacral intervertebral disc degeneration: insights from MRI and histopathological findings
Source: Vet Q. 2025 Apr 7;45(1):1–13. doi: 10.1080/01652176.2025.2486765 (PMC11980243; doi:10.1080/01652176.2025.2486765)
Supplement: Supplemental Material [file TVEQ_A_2486765_SM9202.zip › Suppl/Dataset.xlsx]

## Sheet: Dataset
No.	Breed	Weight (kg)	Gender	Intact/Neutered	Age (year)	Shape of HIZ	T1W intensity	GD/T1W	Pfirrmann	MCG	MCL	Surgery
1	Australian Labradoodle	19.1	M	Intact	5	5	2	0	3	1	3	1
2	Weimaraner	28.4	F	Neutered	9	2	2	0	2	0	0	1
3	Labrador Retriever	38.4	M	Neutered	7	2	2	1	3	0	0	2
4	Dutch Partridge Dog	28.3	F	Intact	8	2	2	0	3	3	2	4
5	French Bulldog	15	M	Intact	2	2	2	0	3	3	3	1
6	White Swiss Shepherd Dog	36	M	Intact	6	1	2	NA	3	0	0	4
7	Mixed Breed	25.3	F	Neutered	6	1	2	NA	3	3	2	1
8	Labrador Retriever	NA	M	Intact	10	2	2	0	4	2	1	5
9	Border Collie	21.5	M	Intact	7	2	2	1	3	3	3	1
10	Rhodesian Ridgeback	47	M	Neutered	9	2	2	0	3	0	0	2
11	Pit Bull Terrier	35.4	M	Neutered	8	5	2	NA	4	3	3	4
12	Nova Scotia Duck Tolling Retriever	22.9	M	Neutered	4	5	2	NA	3	3	3	4
13	German Shepherd	43.9	M	Intact	4	4	2	0	3	0	0	3
14	English Cocker Spaniel	10.5	F	Intact	3	3	2	NA	3	2	1	1
15	Mixed Breed	9.5	M	Neutered	10	2	2	0	2	0	0	4
16	German Shepherd	39.5	M	Intact	8	5	2	NA	3	0	0	4
17	Mixed Breed	NA	M	Neutered	1	5	2	0	2	0	0	5
18	Labrador Retriever	40.1	M	Neutered	4	2	2	NA	4	2	2	1
19	German Shepherd	31.3	F	Intact	7	2	2	NA	3	3	2	4
20	Belgian Shepherd	38.9	M	Neutered	5	2	1	NA	3	3	2	4
21	Goldendoodle	30.6	M	Neutered	8	2	1	NA	3	0	0	4
22	German Shepherd	38.4	M	Neutered	7	2	1	NA	3	0	0	4
23	Rottweiler	52	F	Intact	8	5	2	NA	3	2	1	4
24	Portuguese Sheepdog	NA	F	Intact	7	2	2	0	3	2	2	4
25	Flatcoated Retriever	27.7	F	Intact	10	2	1	NA	3	3	2	4
26	Labrador Retriever	30.8	F	Intact	8	2	2	NA	3	3	3	4
27	Mixed Breed	39.9	M	Neutered	4	5	2	NA	3	3	3	1
28	Labradoodle	34	M	Neutered	8	2	2	0	3	3	3	4
29	Rhodesian Ridgeback	NA	F	Intact	5	5	2	NA	2	0	0	5
30	Weimaraner	43.5	M	Neutered	10	2	2	0	2	0	0	4
31	Bernese Mountain Dog	50.8	F	Neutered	9	2	2	NA	3	0	0	4
32	Labrador Retriever	33.2	M	Intact	5	2	2	NA	3	0	0	1
33	Bernese Mountain Dog	38.5	F	Neutered	6	2	2	0	3	0	0	4
34	Labrador Retriever	31	F	Neutered	12	2	1	0	3	0	0	4
35	Wirehaired Pointing Griffon	24.8	F	Neutered	7	3	2	NA	3	0	0	1
36	Mixed Breed	32.2	M	Neutered	10	5	2	0	3	0	0	4
37	Labradoodle	17.5	F	Neutered	6	4	2	0	3	0	0	1
38	Bernese Mountain Dog	45	M	Neutered	6	1	2	0	3	3	2	4
39	Boxer	30	F	Neutered	11	5	2	NA	3	3	3	4
40	Border Collie	21.9	M	Intact	8	4	NA	NA	3	0	0	1
41	Labrador Retriever	25.2	M	Neutered	12	1	2	NA	2	0	0	4
42	Mixed Breed	35.8	M	Intact	11	5	1	NA	4	3	3	4
43	Long-Haired Collie	29.7	F	Neutered	8	5	2	NA	2	0	0	1
44	Slovakian Wirehaired Pointer	26.6	F	Intact	5	5	2	NA	2	0	0	1
45	Tosa	40	M	Intact	9	3	2	NA	3	0	0	4
46	German Shepherd	48.9	F	Intact	5	5	2	NA	3	0	0	4
47	Border Collie	NA	M	Neutered	7	4	1	NA	2	0	0	4
48	Mixed Breed	34.1	F	Neutered	1	3	2	NA	3	0	0	4
49	Mixed Breed	34.4	M	Intact	4	5	2	NA	3	0	0	4
50	Alaskan Malamute	44.6	F	Neutered	10	3	2	NA	2	3	3	4
51	German Shepherd	36.3	F	Intact	8	2	2	NA	4	0	0	4
52	Stabyhoun	20.6	M	Neutered	3	4	1	NA	4	3	2	1
53	German Shepherd	42	M	Neutered	8	3	2	1	3	3	2	4
54	Golden Retriever	33.4	F	Neutered	7	1	2	NA	3	0	0	4
55	Unknown	47.2	M	Neutered	7	2	2	NA	3	0	0	4
56	German Shepherd	41.3	M	Intact	3	4	2	0	2	3	2	1
57	Weimaraner	30.9	F	Neutered	9	2	2	0	3	3	2	5

## Sheet: Key
	Surgery	Dorsal laminectomy surgery performed	1	Yes					Pfirmann	Pfirmann grade of the IVD	#	Grade 1-4
			2	Yes with Cage and pedicle screws
			3	Yes with Cage
			4	No
			5	Unknown					Shape	Shape of the HIZ	1	Fissure
											2	Round
											3	Enlarged
											4	Rim
	T1W	Intensity HIZ on T1W compared to Annulus fibrosis (AF)	1	Hyperintense							5	Vertical
			2	Isointense
			NA	Not avalible
									GD/T1W	HIZ visible with Gadolinium enhanced TIW	1	Yes
											0	No
	MCG	Modic changes grade	0	No modic changes							NA	Not avalible
			1	Grade 1
			2	Grade 2
			3	Grade 3
									Gender	Gender of the dog	F	Female
											M	Male
	MCL	Location of the modic changes	0	No modic changes
			1	Lumbal
			2	Sacral
			3	Both
